# Supplementary material for: Sex-specific disruptions in PKCγ signaling in a mouse model of spinocerebellar ataxia type 14
Source: JCI Insight. 2026 Apr 2;11(10):e192155. doi: 10.1172/jci.insight.192155 (PMC13232732; doi:10.1172/jci.insight.192155)
Supplement: Supporting data values [file jciinsight-11-192155-s226.xlsx]

## Sheet: Fig.2A
Mice	Sex	Genotype
1	Female	HOM DelF48 PKCg
2	Female	HOM DelF48 PKCg
3	Female	HOM DelF48 PKCg
4	Female	HOM DelF48 PKCg
5	Female	HOM DelF48 PKCg
6	Female	HOM DelF48 PKCg
7	Female	HOM DelF48 PKCg
8	Female	HOM DelF48 PKCg
9	Female	HOM DelF48 PKCg
10	Female	HOM DelF48 PKCg
11	Female	HOM DelF48 PKCg
12	Female	HOM DelF48 PKCg
13	Female	HOM DelF48 PKCg
14	Female	HOM DelF48 PKCg
15	Female	HOM DelF48 PKCg
16	Female	HOM DelF48 PKCg
17	Female	HOM DelF48 PKCg
18	Female	HOM DelF48 PKCg
19	Female	HOM DelF48 PKCg
20	Female	HOM DelF48 PKCg
21	Female	HOM DelF48 PKCg
22	Female	HOM DelF48 PKCg
23	Female	HOM DelF48 PKCg
24	Female	HOM DelF48 PKCg
25	Female	HOM DelF48 PKCg
26	Female	HOM DelF48 PKCg
27	Female	HOM DelF48 PKCg
28	Female	HOM DelF48 PKCg
29	Female	HOM DelF48 PKCg
30	Female	HOM DelF48 PKCg
31	Female	HOM DelF48 PKCg
32	Female	HOM DelF48 PKCg
33	Female	HOM DelF48 PKCg
34	Female	HOM DelF48 PKCg
35	Female	HOM DelF48 PKCg
36	Female	HOM DelF48 PKCg
37	Female	HOM DelF48 PKCg
38	Female	HOM DelF48 PKCg
39	Female	HET DelF48 PKCg
40	Female	HET DelF48 PKCg
41	Female	HET DelF48 PKCg
42	Female	HET DelF48 PKCg
43	Female	HET DelF48 PKCg
44	Female	HET DelF48 PKCg
45	Female	HET DelF48 PKCg
46	Female	HET DelF48 PKCg
47	Female	HET DelF48 PKCg
48	Female	HET DelF48 PKCg
49	Female	HET DelF48 PKCg
50	Female	HET DelF48 PKCg
51	Female	HET DelF48 PKCg
52	Female	HET DelF48 PKCg
53	Female	HET DelF48 PKCg
54	Female	HET DelF48 PKCg
55	Female	HET DelF48 PKCg
56	Female	HET DelF48 PKCg
57	Female	HET DelF48 PKCg
58	Female	HET DelF48 PKCg
59	Female	HET DelF48 PKCg
60	Female	HET DelF48 PKCg
61	Female	HET DelF48 PKCg
62	Female	HET DelF48 PKCg
63	Female	HET DelF48 PKCg
64	Female	HET DelF48 PKCg
65	Female	HET DelF48 PKCg
66	Female	HET DelF48 PKCg
67	Female	HET DelF48 PKCg
68	Female	HET DelF48 PKCg
69	Female	HET DelF48 PKCg
70	Female	HET DelF48 PKCg
71	Female	HET DelF48 PKCg
72	Female	HET DelF48 PKCg
73	Female	HET DelF48 PKCg
74	Female	HET DelF48 PKCg
75	Female	HET DelF48 PKCg
76	Female	HET DelF48 PKCg
77	Female	HET DelF48 PKCg
78	Female	HET DelF48 PKCg
79	Female	HET DelF48 PKCg
80	Female	HET DelF48 PKCg
81	Female	HET DelF48 PKCg
82	Female	HET DelF48 PKCg
83	Female	HET DelF48 PKCg
84	Female	HET DelF48 PKCg
85	Female	HET DelF48 PKCg
86	Female	HET DelF48 PKCg
87	Female	HET DelF48 PKCg
88	Female	HET DelF48 PKCg
89	Female	HET DelF48 PKCg
90	Female	HET DelF48 PKCg
91	Female	HET DelF48 PKCg
92	Female	HET DelF48 PKCg
93	Female	HET DelF48 PKCg
94	Female	HET DelF48 PKCg
95	Female	HET DelF48 PKCg
96	Female	HET DelF48 PKCg
97	Female	HET DelF48 PKCg
98	Female	HET DelF48 PKCg
99	Female	HET DelF48 PKCg
100	Female	HET DelF48 PKCg
101	Female	HET DelF48 PKCg
102	Female	HET DelF48 PKCg
103	Female	HET DelF48 PKCg
104	Female	HET DelF48 PKCg
105	Female	HET DelF48 PKCg
106	Female	HET DelF48 PKCg
107	Female	HET DelF48 PKCg
108	Female	WT PKCg
109	Female	WT PKCg
110	Female	WT PKCg
111	Female	WT PKCg
112	Female	WT PKCg
113	Female	WT PKCg
114	Female	WT PKCg
115	Female	WT PKCg
116	Female	WT PKCg
117	Female	WT PKCg
118	Female	WT PKCg
119	Female	WT PKCg
120	Female	WT PKCg
121	Female	WT PKCg
122	Female	WT PKCg
123	Female	WT PKCg
124	Female	WT PKCg
125	Female	WT PKCg
126	Female	WT PKCg
127	Female	WT PKCg
128	Female	WT PKCg
129	Female	WT PKCg
130	Female	WT PKCg
131	Female	WT PKCg
132	Female	WT PKCg
133	Female	WT PKCg
134	Female	WT PKCg
135	Female	WT PKCg
136	Female	WT PKCg
137	Female	WT PKCg
138	Female	WT PKCg
139	Female	WT PKCg
140	Female	WT PKCg
141	Female	WT PKCg
142	Female	WT PKCg
143	Female	WT PKCg
144	Female	WT PKCg
145	Female	WT PKCg
146	Female	WT PKCg
147	Female	WT PKCg
148	Female	WT PKCg
149	Female	WT PKCg
150	Female	WT PKCg
151	Female	WT PKCg
152	Male	HOM DelF48 PKCg
153	Male	HOM DelF48 PKCg
154	Male	HOM DelF48 PKCg
155	Male	HOM DelF48 PKCg
156	Male	HOM DelF48 PKCg
157	Male	HOM DelF48 PKCg
158	Male	HOM DelF48 PKCg
159	Male	HOM DelF48 PKCg
160	Male	HOM DelF48 PKCg
161	Male	HOM DelF48 PKCg
162	Male	HOM DelF48 PKCg
163	Male	HOM DelF48 PKCg
164	Male	HOM DelF48 PKCg
165	Male	HOM DelF48 PKCg
166	Male	HOM DelF48 PKCg
167	Male	HOM DelF48 PKCg
168	Male	HOM DelF48 PKCg
169	Male	HOM DelF48 PKCg
170	Male	HOM DelF48 PKCg
171	Male	HET DelF48 PKCg
172	Male	HET DelF48 PKCg
173	Male	HET DelF48 PKCg
174	Male	HET DelF48 PKCg
175	Male	HET DelF48 PKCg
176	Male	HET DelF48 PKCg
177	Male	HET DelF48 PKCg
178	Male	HET DelF48 PKCg
179	Male	HET DelF48 PKCg
180	Male	HET DelF48 PKCg
181	Male	HET DelF48 PKCg
182	Male	HET DelF48 PKCg
183	Male	HET DelF48 PKCg
184	Male	HET DelF48 PKCg
185	Male	HET DelF48 PKCg
186	Male	HET DelF48 PKCg
187	Male	HET DelF48 PKCg
188	Male	HET DelF48 PKCg
189	Male	HET DelF48 PKCg
190	Male	HET DelF48 PKCg
191	Male	HET DelF48 PKCg
192	Male	HET DelF48 PKCg
193	Male	HET DelF48 PKCg
194	Male	HET DelF48 PKCg
195	Male	HET DelF48 PKCg
196	Male	HET DelF48 PKCg
197	Male	HET DelF48 PKCg
198	Male	HET DelF48 PKCg
199	Male	HET DelF48 PKCg
200	Male	HET DelF48 PKCg
201	Male	HET DelF48 PKCg
202	Male	HET DelF48 PKCg
203	Male	HET DelF48 PKCg
204	Male	HET DelF48 PKCg
205	Male	HET DelF48 PKCg
206	Male	HET DelF48 PKCg
207	Male	HET DelF48 PKCg
208	Male	HET DelF48 PKCg
209	Male	HET DelF48 PKCg
210	Male	HET DelF48 PKCg
211	Male	HET DelF48 PKCg
212	Male	HET DelF48 PKCg
213	Male	HET DelF48 PKCg
214	Male	HET DelF48 PKCg
215	Male	HET DelF48 PKCg
216	Male	HET DelF48 PKCg
217	Male	HET DelF48 PKCg
218	Male	HET DelF48 PKCg
219	Male	HET DelF48 PKCg
220	Male	HET DelF48 PKCg
221	Male	HET DelF48 PKCg
222	Male	HET DelF48 PKCg
223	Male	HET DelF48 PKCg
224	Male	HET DelF48 PKCg
225	Male	HET DelF48 PKCg
226	Male	HET DelF48 PKCg
227	Male	HET DelF48 PKCg
228	Male	HET DelF48 PKCg
229	Male	HET DelF48 PKCg
230	Male	WT PKCg
231	Male	WT PKCg
232	Male	WT PKCg
233	Male	WT PKCg
234	Male	WT PKCg
235	Male	WT PKCg
236	Male	WT PKCg
237	Male	WT PKCg
238	Male	WT PKCg
239	Male	WT PKCg
240	Male	WT PKCg
241	Male	WT PKCg
242	Male	WT PKCg
243	Male	WT PKCg
244	Male	WT PKCg
245	Male	WT PKCg
246	Male	WT PKCg
247	Male	WT PKCg
248	Male	WT PKCg
249	Male	WT PKCg
250	Male	WT PKCg
251	Male	WT PKCg
252	Male	WT PKCg
253	Male	WT PKCg
254	Male	WT PKCg
255	Male	WT PKCg
256	Male	WT PKCg
257	Male	WT PKCg
258	Male	WT PKCg
259	Male	WT PKCg
260	Male	WT PKCg
261	Male	WT PKCg
262	Male	WT PKCg

## Sheet: Fig.2B
Mice	Sex	Genotype	TimeNormalizedToWT
1	Female	HET	2.07519
2	Female	HET	0.586466
3	Female	HET	0.902256
4	Female	HET	0.481203
5	Female	HET	2.09023
6	Female	HET	0.556391
7	Female	HET	0.523161
8	Female	HET	0.53951
9	Female	HET	1.85559
10	Female	HET	1.56948
11	Female	HET	1.33159
12	Female	HET	0.955614
13	Female	HET	0.289817
14	Female	HET	0.78329
15	Female	HET	1.27676
16	Female	HET	0.415144
17	Female	HOM	0.285714
18	Female	HOM	0.26158
19	Female	HOM	0.351499
20	Female	HOM	0.155313
21	Female	HOM	0.211488
22	Female	HOM	0.469974
23	Female	HOM	0.305483
24	Female	HOM	0.336815
25	Female	HOM	0.281984
26	Female	WT	0.917293
27	Female	WT	2.16541
28	Female	WT	0.541353
29	Female	WT	0.37594
30	Female	WT	1.3733
31	Female	WT	0.621253
32	Female	WT	1.14441
33	Female	WT	0.384196
34	Female	WT	1.41417
35	Female	WT	1.06267
36	Female	WT	1.10444
37	Female	WT	1.00261
38	Female	WT	1.07311
39	Female	WT	1.01828
40	Female	WT	0.509138
41	Female	WT	1.29243
42	Male	HET	0.883534
43	Male	HET	0.64257
44	Male	HET	0.53012
45	Male	HET	0.160643
46	Male	HET	0.899598
47	Male	HET	0.963855
48	Male	HET	0.208835
49	Male	HET	0.88189
50	Male	HET	1.02362
51	Male	HET	0.96063
52	Male	HET	0.393701
53	Male	HET	1.43925
54	Male	HET	0.46729
55	Male	HET	0.140187
56	Male	HET	0.560748
57	Male	HOM	0.385542
58	Male	HOM	0.261682
59	Male	HOM	0.233645
60	Male	HOM	0.429907
61	Male	HOM	0.345794
62	Male	HOM	0.17757
63	Male	WT	1.25301
64	Male	WT	1.02811
65	Male	WT	0.738956
66	Male	WT	0.97992
67	Male	WT	0.929134
68	Male	WT	1.46457
69	Male	WT	0.503937
70	Male	WT	1.11811
71	Male	WT	0.818898
72	Male	WT	1.16535
73	Male	WT	0.775701
74	Male	WT	1.04673
75	Male	WT	0.934579
76	Male	WT	0.953271
77	Male	WT	1.28972

## Sheet: Fig.2C
Mice	Genotype	Sex	TimeNormalizedToWT
1	HOM	Female	0.678705
2	HOM	Female	1.16697
3	HOM	Female	0.71252
4	HOM	Female	0.249353
5	HOM	Female	0.25194
6	HET	Female	1.35674
7	HET	Female	1.71424
8	HET	Female	1.25999
9	HET	Female	1.29447
10	HET	Female	1.22244
11	WT	Female	0.459335
12	WT	Female	1.31172
13	WT	Female	1.08612
14	WT	Female	1.20107
15	WT	Female	0.941757
16	HOM	Male	0.539737
17	HOM	Male	0.356073
18	HOM	Male	0.307556
19	HOM	Male	0.426868
20	HOM	Male	0.191194
21	HET	Male	0.760041
22	HET	Male	1.66951
23	HET	Male	0.9066
24	HET	Male	0.519865
25	HET	Male	0.743817
26	WT	Male	0.941066
27	WT	Male	1.11627
28	WT	Male	0.98182
29	WT	Male	0.970098
30	WT	Male	0.990747
31	HOM	Female	0.225799
32	HET	Female	1.22286
33	HET	Female	0.761014
34	HET	Female	1.05766
35	HET	Female	1.33128
36	HET	Female	1.12433
37	HET	Female	1.20991
38	WT	Female	0.712207
39	WT	Female	1.25706
40	WT	Female	1.16798
41	WT	Female	0.862801
42	HOM	Male	0.366583
43	HET	Male	1.28129
44	HET	Male	1.09346
45	HET	Male	0.863617
46	HET	Male	1.1371
47	HET	Male	0.795906
48	HET	Male	0.67819
49	HET	Male	1.16629
50	HET	Male	0.595804
51	WT	Male	0.871304
52	WT	Male	0.999658
53	WT	Male	1.0676
54	WT	Male	1.06139

## Sheet: Fig.2D
Mice	Sex	Genotype	PercentTimeWalkingNormalizedToWT
1	Female	HOM	1.0483
2	Female	HOM	1.09249
3	Female	HOM	0.832798
4	Female	HOM	1.0333
5	Female	HET	0.98374
6	Female	HET	0.964722
7	Female	HET	0.870299
8	Female	HET	1.1675
9	Female	HET	0.894407
10	Female	WT	0.853557
11	Female	WT	1.05339
12	Female	WT	1.04508
13	Female	WT	1.02097
14	Female	WT	1.027
15	Male	HOM	0.812185
16	Male	HOM	0.717705
17	Male	HOM	0.713239
18	Male	HOM	0.642694
19	Male	HOM	0.999427
20	Male	HET	0.969423
21	Male	HET	0.849404
22	Male	HET	0.789624
23	Male	HET	1.14521
24	Male	HET	0.797641
25	Male	WT	0.968049
26	Male	WT	1.02038
27	Male	WT	1.02061
28	Male	WT	0.86956
29	Male	WT	1.12139

## Sheet: Fig.2E
Mice	Sex	Genotype	NumberOfSlipsNormalizedToWT
1	Female	HOM	1.31579
2	Female	HOM	1.05263
3	Female	HOM	1.44737
4	Female	HOM	2.10526
5	Female	HET	0.394737
6	Female	HET	2.36842
7	Female	HET	0.657895
8	Female	HET	1.05263
9	Female	HET	0.394737
10	Female	WT	2.23684
11	Female	WT	1.05263
12	Female	WT	0.526316
13	Female	WT	0.789474
14	Female	WT	0.394737
15	Male	HOM	1.06557
16	Male	HOM	1.80328
17	Male	HOM	2.29508
18	Male	HOM	1.47541
19	Male	HOM	0.901639
20	Male	HET	1.39344
21	Male	HET	0.409836
22	Male	HET	0.655738
23	Male	HET	1.22951
24	Male	HET	0.983607
25	Male	WT	0.983607
26	Male	WT	0.819672
27	Male	WT	1.14754
28	Male	WT	1.14754
29	Male	WT	0.901639

## Sheet: Fig.2F
Mice	Sex	Genotype	ForceNormalizedToWT
1	Female	HOM	0.907292
2	Female	HOM	0.820833
3	Female	HOM	0.98125
4	Female	HOM	0.741667
5	Female	HOM	0.828125
6	Female	HET	1.17813
7	Female	HET	1.01042
8	Female	HET	0.867708
9	Female	HET	0.702083
10	Female	HET	0.7875
11	Female	WT	0.9375
12	Female	WT	0.9125
13	Female	WT	1.03125
14	Female	WT	1.14792
15	Female	WT	0.977083
16	Male	HOM	0.667695
17	Male	HOM	0.91358
18	Male	HOM	1.0144
19	Male	HOM	1.0607
20	Male	HOM	0.766461
21	Male	HET	1.04424
22	Male	HET	0.937243
23	Male	HET	0.765432
24	Male	HET	1.17593
25	Male	HET	1.04012
26	Male	WT	0.963992
27	Male	WT	1.03086
28	Male	WT	0.968107
29	Male	WT	1.08642
30	Male	WT	0.943416
31	Male	HOM	0.970478
32	Female	HOM	1.35673
33	Male	HET	0.871712
34	Male	HET	1.00483
35	Male	HET	0.779388
36	Male	HET	1.07783
37	Male	HET	0.805153
38	Male	HET	0.654858
39	Male	HET	0.781535
40	Male	HET	0.637681
41	Female	HET	0.987654
42	Female	HET	0.946069
43	Female	HET	1.08642
44	Female	HET	1.27875
45	Female	HET	0.935673
46	Female	HET	1.09942
47	Male	WT	0.839506
48	Male	WT	1.0993
49	Male	WT	1.10789
50	Male	WT	0.953301
51	Female	WT	1.09942
52	Female	WT	0.995452
53	Female	WT	0.990253
54	Female	WT	0.91488

## Sheet: Fig.3a
Mice	Genotype	Sex	NormalizedCalbindinD28K/Vinculin
1	HET	Female	0.783693
2	HET	Female	0.755228
3	HET	Female	1.15569
4	HET	Female	1.47216
5	HET	Female	0.977597
6	HET	Male	1.57076
7	HET	Male	0.763298
8	HET	Male	0.65735
9	HET	Male	1.19829
10	HET	Male	0.962014
11	HET	Male	1.12354
12	HET	Male	1.02423
13	HET	Male	1.00287
14	HET	Male	1.29254
15	HET	Male	0.962229
16	HET	Female	0.737746
17	HET	Female	0.576562
18	HET	Female	0.860061
19	HET	Female	0.563581
20	HET	Female	1.06145
21	HOM	Female	0.98285
22	HOM	Female	0.909314
23	HOM	Female	0.689434
24	HOM	Male	1.22784
25	HOM	Male	1.19792
26	HOM	Male	0.90748
27	HOM	Male	0.906363
28	HOM	Male	0.97428
29	HOM	Male	0.569325
30	HOM	Male	0.67074
31	HOM	Male	0.7399
32	HOM	Female	0.738464
33	HOM	Female	1.21017
34	HOM	Female	0.962288
35	HOM	Female	1.46234
36	HOM	Female	1.16693
37	WT	Female	1.05977
38	WT	Female	0.699798
39	WT	Female	1.0154
40	WT	Female	1.24775
41	WT	Female	0.977276
42	WT	Male	1.10106
43	WT	Male	1.055
44	WT	Male	0.97339
45	WT	Male	0.862623
46	WT	Male	1.00793
47	WT	Male	1.04388
48	WT	Male	0.956117
49	WT	Male	0.834261
50	WT	Male	0.853919
51	WT	Male	1.31182
52	WT	Female	1.30706
53	WT	Female	0.692935
54	WT	Female	1.76394
55	WT	Female	0.565647
56	WT	Female	0.67041

## Sheet: Fig.3e
Mice	Genotype	Sex	CalbindinD28KMeanIntensity
1	HET	Female	0.954135
2	HET	Female	0.944991
3	HET	Female	1.13348
4	HET	Female	0.88902
5	HET	Female	0.867366
6	HET	Female	0.837129
7	HOM	Female	1.23227
8	HOM	Female	0.862789
9	HOM	Female	0.704126
10	WT	Female	0.887877
11	WT	Female	1.01642
12	WT	Female	1.09571
13	WT	Female	1.10625
14	WT	Female	0.893748
15	HET	Male	0.674864
16	HET	Male	0.635189
17	HET	Male	0.920286
18	HET	Male	0.835579
19	HOM	Male	0.816525
20	HOM	Male	0.809035
21	HOM	Male	1.12773
22	HOM	Male	0.930895
23	WT	Male	0.92161
24	WT	Male	1.07588
25	WT	Male	1.00251
26	WT	Male	0.93069
27	WT	Male	1.08199
28	WT	Male	0.987324

## Sheet: Fig.3F
Mice	Group	Sex	PCSoma/mm
1	HOM	Female	46.8717
2	HOM	Female	48.9497
3	HOM	Female	50.8712
4	HET	Female	44.4115
5	HET	Female	47.4133
6	HET	Female	25.0975
7	HET	Female	55.4379
8	HET	Female	54.9339
9	HET	Female	54.8133
10	WT	Female	40.1128
11	WT	Female	38.8543
12	WT	Female	79.9238
13	WT	Female	53.4571
14	WT	Female	55.387
15	HOM	Male	37.274
16	HOM	Male	41.3177
17	HOM	Male	55.6645
18	HOM	Male	52.4475
19	HET	Male	39.3248
20	HET	Male	38.2789
21	HET	Male	56.1766
22	HET	Male	51.5166
23	HET	Male	39.1205
24	WT	Male	37.2403
25	WT	Male	48.9451
26	WT	Male	59.2789
27	WT	Male	62.0098
28	WT	Male	53.9238
29	WT	Male	48.9914

## Sheet: Fig.3G
Mice	WidthMicrons	Genotype	Sex
1	210.353	HOM	Female
2	203.198	HOM	Female
3	231.246	HOM	Female
4	230.265	HET	Female
5	273.902	HET	Female
6	221.062	HET	Female
7	209.554	HET	Female
8	217.236	HET	Female
9	239.992	HET	Female
10	208.105	WT	Female
11	221.608	WT	Female
12	244.961	WT	Female
13	200.678	WT	Female
14	202.257	WT	Female
15	208.368	HOM	Male
16	198.962	HOM	Male
17	204.9	HOM	Male
18	206.368	HOM	Male
19	218.443	HET	Male
20	236.742	HET	Male
21	203.69	HET	Male
22	211.042	HET	Male
23	236.352	HET	Male
24	223.057	WT	Male
25	223.309	WT	Male
26	268.442	WT	Male
27	206.851	WT	Male
28	235.518	WT	Male
29	238.985	WT	Male

[truncated: 15 more sheets: Fig.4A, Fig.4D, Fig.4C, Fig.4F, Fig.5A-D, Fig.6B, Fig.6_&_Supplemental_Fig.7, Fig.7_&_Supplemental_Fig.7, Fig.8_MaleWT_vs_MaleHOM_Kinome, Fig.9a-b, Supplemental Fig.1, Supplemental Fig.2, Supplemental Fig.5, Supplemental Fig.6, Supplemental Fig.8]
